# Supplementary material for: Modelling C-arm fluoroscopy and operating table kinematics via machine learning
Source: Front Robot AI. 2026 Feb 5;12:1691576. doi: 10.3389/frobt.2025.1691576 (PMC12917506; doi:10.3389/frobt.2025.1691576)
Supplement: Supplementary file 2 [file Supplementaryfile2.xlsx]

## Sheet: ForwardKinematics
Model	No. of DoF	Euler Angles & Poses	Training MAE	Validation MAE	Testing MAE	Training MSE	Validation MSE	Testing MSE	Training RMSE	Validation RMSE	Testing RMSE	Training R²	Validation R²	Testing R²
Ridge Regression	9 DoF	R_x	25.8764	26.3995	25.2021	3429	3533.43	3320.04	58.5577	59.4426	57.6198	0.112459	0.103339	0.108864
Ridge Regression	9 DoF	R_y	9.24423	9.33468	9.25405	153.898	155.801	153.199	12.4056	12.482	12.3774	0.167999	0.166779	0.167207
Ridge Regression	9 DoF	R_z	36.1682	36.7622	35.5742	4063.58	4188.31	3887.16	63.7462	64.7171	62.3471	0.24553	0.2329	0.255411
Ridge Regression	9 DoF	T_x	0.000149903	0.000149835	0.000150736	3.30949e-08	3.31234e-08	3.34502e-08	0.00018192	0.000181998	0.000182894	1	1	1
Ridge Regression	9 DoF	T_y	7.54208	7.51478	7.51487	73.0632	72.3797	72.45	8.5477	8.50763	8.51176	0.994508	0.994522	0.994586
Ridge Regression	9 DoF	T_z	129.054	129.784	128.851	24650.6	24863.6	24599.2	157.005	157.682	156.841	0.906303	0.904775	0.906586
Ridge Regression	8 DoF	R_x	26.6418	26.6384	26.7678	2528.79	2540.35	2541	50.2871	50.4019	50.4083	0.253413	0.244701	0.262105
Ridge Regression	8 DoF	R_y	7.00377	7.11954	6.98111	91.5978	94.5953	91.7244	9.57068	9.72601	9.57728	0.363964	0.36573	0.369025
Ridge Regression	8 DoF	R_z	24.4869	24.2489	24.8265	3587.45	3519.01	3642.39	59.8953	59.3212	60.3523	0.434488	0.442642	0.428453
Ridge Regression	8 DoF	T_x	0.000207357	0.0002085	0.000208566	5.97668e-08	6.05986e-08	6.03245e-08	0.000244472	0.000246168	0.00024561	1	1	1
Ridge Regression	8 DoF	T_y	7.43104	7.45965	7.43031	71.5569	72.4437	71.7437	8.45913	8.51139	8.47016	0.994741	0.994725	0.994652
Ridge Regression	8 DoF	T_z	4.33734	4.43485	4.33215	31.9626	33.2471	31.9484	5.65355	5.76603	5.65229	0.999794	0.999789	0.999797
Ridge Regression	7 DoF	R_x	8.92031	9.64065	9.07624	820.26	1004.38	837.119	28.6402	31.692	28.933	0.30199	0.220351	0.333242
Ridge Regression	7 DoF	R_y	4.80962	4.82528	4.69961	44.7693	42.5777	42.358	6.69098	6.52516	6.5083	0.540615	0.545987	0.557958
Ridge Regression	7 DoF	R_z	8.0718	9.25361	8.23554	927.141	1278.36	921.378	30.449	35.7542	30.3542	0.785952	0.715495	0.791908
Ridge Regression	7 DoF	T_x	0.00049444	0.000492875	0.000492854	3.40017e-07	3.4005e-07	3.39284e-07	0.00058311	0.000583138	0.000582481	1	1	1
Ridge Regression	7 DoF	T_y	7.76383	7.75776	7.75961	76.2166	76.0368	75.9322	8.73021	8.71991	8.71391	0.994597	0.99454	0.994621
Ridge Regression	7 DoF	T_z	4.62758	4.69732	4.58568	35.2937	35.7254	34.846	5.94085	5.97707	5.90305	0.999813	0.999807	0.999812
Ridge Regression	6 DoF	R_x	7.72375	7.65802	7.6413	746.019	703.943	735.191	27.3133	26.5319	27.1144	0.34811	0.390542	0.360532
Ridge Regression	6 DoF	R_y	4.15354	4.26109	4.20528	29.3419	30.7709	29.5654	5.41681	5.54715	5.43741	0.622804	0.612583	0.606164
Ridge Regression	6 DoF	R_z	7.80587	7.28479	7.19051	914.77	699.074	681.05	30.2452	26.44	26.0969	0.795297	0.844361	0.847453
Ridge Regression	6 DoF	T_x	0.00103521	0.00102798	0.00103499	1.50355e-06	1.50064e-06	1.51352e-06	0.00122619	0.00122501	0.00123025	1	1	1
Ridge Regression	6 DoF	T_y	7.81516	7.83827	7.79792	77.0204	77.2797	76.0718	8.77613	8.79089	8.72192	0.971698	0.972062	0.972238
Ridge Regression	6 DoF	T_z	4.54091	4.60712	4.54006	34.3744	35.4614	34.567	5.86297	5.95494	5.87937	0.99982	0.999814	0.999815
Ridge Regression	5 DoF	R_x	2.22821	2.69091	2.84092	167.797	321.972	326.67	12.9536	17.9436	18.074	0.835681	0.696677	0.744562
Ridge Regression	5 DoF	R_y	2.99131	3.109	2.94642	18.3224	19.3987	17.814	4.28047	4.4044	4.22067	0.713637	0.690144	0.718212
Ridge Regression	5 DoF	R_z	4.47873	5.413	6.31315	463.986	806.97	1010.32	21.5403	28.4072	31.7855	0.897901	0.832644	0.789819
Ridge Regression	5 DoF	T_x	0.00287721	0.00284017	0.0027642	1.17526e-05	1.14785e-05	1.09609e-05	0.00342821	0.003388	0.00331072	1	1	1
Ridge Regression	5 DoF	T_y	6.43147	6.56572	6.6035	58.6955	61.7872	60.3971	7.6613	7.86049	7.77156	0.977858	0.976663	0.976807
Ridge Regression	5 DoF	T_z	3.67903	3.77487	3.63501	25.6805	26.1596	25.3301	5.06759	5.11464	5.0329	0.998914	0.99894	0.99895
Gradient Boosting Machines (GBM)	9 DoF	R_x	1.13549e-08	1.13802e-08	1.12725e-08	2.09613e-16	2.095e-16	2.07306e-16	1.4478e-08	1.44741e-08	1.43981e-08	1	1	1
Gradient Boosting Machines (GBM)	9 DoF	R_y	1.07045e-08	1.07286e-08	1.06642e-08	2.17146e-16	2.18836e-16	2.16271e-16	1.47359e-08	1.47931e-08	1.47061e-08	1	1	1
Gradient Boosting Machines (GBM)	9 DoF	R_z	2.134e-07	4.0104e-07	3.93103e-07	3.07055e-13	7.86568e-12	1.1882e-11	5.54125e-07	2.80458e-06	3.44703e-06	1	1	1
Gradient Boosting Machines (GBM)	9 DoF	T_x	0.00146516	0.00224705	0.00230415	5.00585e-06	1.51376e-05	1.58812e-05	0.00223737	0.00389071	0.00398512	1	1	1
Gradient Boosting Machines (GBM)	9 DoF	T_y	0.019391	0.02398	0.0235505	0.000739992	0.00118368	0.00115733	0.0272028	0.0344046	0.0340195	0.999993	0.999988	0.999988
Gradient Boosting Machines (GBM)	9 DoF	T_z	0.0418722	0.0663122	0.0651145	0.00304616	0.00807944	0.00787996	0.055192	0.0898857	0.0887692	0.99997	0.999919	0.999921
Gradient Boosting Machines (GBM)	8 DoF	R_x	3.07297e-08	5.6488e-08	5.33959e-08	1.42517e-14	1.08727e-13	9.49074e-14	1.19381e-07	3.29738e-07	3.0807e-07	1	1	1
Gradient Boosting Machines (GBM)	8 DoF	R_y	1.12445e-08	1.13703e-08	1.11952e-08	2.17387e-16	2.22771e-16	2.15758e-16	1.47441e-08	1.49255e-08	1.46887e-08	1	1	1
Gradient Boosting Machines (GBM)	8 DoF	R_z	8.3074e-09	5.69277e-07	1.83336e-07	2.8196e-16	2.68423e-09	5.69581e-11	1.67917e-08	5.18096e-05	7.54706e-06	1	1	1
Gradient Boosting Machines (GBM)	8 DoF	T_x	0.00129776	0.00221017	0.00216437	3.66102e-06	1.39688e-05	1.3322e-05	0.00191338	0.00373749	0.00364993	1	1	1
Gradient Boosting Machines (GBM)	8 DoF	T_y	0.00896109	0.0151138	0.0152625	0.000171435	0.000608871	0.000600063	0.0130933	0.0246753	0.0244962	0.999998	0.999994	0.999994
Gradient Boosting Machines (GBM)	8 DoF	T_z	0.00493857	0.00854526	0.00855914	4.61263e-05	0.000176693	0.000181149	0.00679164	0.0132926	0.0134592	1	0.999998	0.999998
Gradient Boosting Machines (GBM)	7 DoF	R_x	1.30375e-06	4.02861e-06	3.53751e-06	7.07802e-12	2.32743e-10	1.54952e-10	2.66046e-06	1.52559e-05	1.2448e-05	1	1	1
Gradient Boosting Machines (GBM)	7 DoF	R_y	1.14765e-08	1.14458e-08	1.14623e-08	2.14068e-16	2.0968e-16	2.12594e-16	1.46311e-08	1.44803e-08	1.45806e-08	1	1	1
Gradient Boosting Machines (GBM)	7 DoF	R_z	8.43115e-07	2.31347e-06	4.31924e-06	3.03677e-11	2.13647e-09	1.73671e-08	5.51069e-06	4.6222e-05	0.000131784	1	1	1
Gradient Boosting Machines (GBM)	7 DoF	T_x	9.69187e-08	9.75712e-08	9.62779e-08	2.14143e-14	2.18167e-14	2.14306e-14	1.46336e-07	1.47705e-07	1.46392e-07	1	1	1
Gradient Boosting Machines (GBM)	7 DoF	T_y	0.0208568	0.0253908	0.0256258	0.000855085	0.00130705	0.00130455	0.0292418	0.0361532	0.0361185	0.999991	0.999987	0.999987
Gradient Boosting Machines (GBM)	7 DoF	T_z	0.00448224	0.0126732	0.0124343	3.79655e-05	0.00043697	0.000413945	0.00616162	0.0209038	0.0203456	1	0.999996	0.999996
Gradient Boosting Machines (GBM)	6 DoF	R_x	6.90875e-06	9.80925e-06	9.55642e-06	1.75097e-10	4.55805e-10	4.16279e-10	1.32324e-05	2.13496e-05	2.04029e-05	1	1	1
Gradient Boosting Machines (GBM)	6 DoF	R_y	1.10587e-08	1.12995e-08	1.08343e-08	2.01163e-16	2.10432e-16	1.93965e-16	1.41832e-08	1.45063e-08	1.39271e-08	1	1	1
Gradient Boosting Machines (GBM)	6 DoF	R_z	9.00419e-09	9.11778e-09	9.16528e-09	2.08477e-16	2.04656e-16	2.09418e-16	1.44387e-08	1.43058e-08	1.44713e-08	1	1	1
Gradient Boosting Machines (GBM)	6 DoF	T_x	1.00541e-07	1.00077e-07	1.0141e-07	2.14603e-14	2.11663e-14	2.18698e-14	1.46493e-07	1.45486e-07	1.47884e-07	1	1	1
Gradient Boosting Machines (GBM)	6 DoF	T_y	6.30944e-08	1.01988e-07	8.19014e-08	2.19305e-14	4.9417e-13	1.02316e-13	1.4809e-07	7.02972e-07	3.19869e-07	1	1	1
Gradient Boosting Machines (GBM)	6 DoF	T_z	0.0132657	0.0221999	0.0230972	0.000341185	0.00113177	0.00115389	0.0184712	0.0336417	0.0339689	0.999997	0.999989	0.999988
Gradient Boosting Machines (GBM)	5 DoF	R_x	1.07611e-08	1.08774e-08	1.14862e-08	2.12231e-16	2.12389e-16	2.38863e-16	1.45682e-08	1.45736e-08	1.54552e-08	1	1	1
Gradient Boosting Machines (GBM)	5 DoF	R_y	1.05656e-08	1.07008e-08	1.07562e-08	1.94655e-16	2.04604e-16	1.96994e-16	1.39519e-08	1.4304e-08	1.40355e-08	1	1	1
Gradient Boosting Machines (GBM)	5 DoF	R_z	9.9437e-09	1.04501e-08	1.08554e-08	2.05893e-16	2.26945e-16	2.54303e-16	1.4349e-08	1.50647e-08	1.59469e-08	1	1	1
Gradient Boosting Machines (GBM)	5 DoF	T_x	8.84997e-08	8.72073e-08	8.64549e-08	1.8726e-14	1.83736e-14	1.82419e-14	1.36843e-07	1.35549e-07	1.35063e-07	1	1	1
Gradient Boosting Machines (GBM)	5 DoF	T_y	0.000309553	0.000896653	0.000778637	2.71264e-07	9.06152e-06	5.88105e-06	0.000520831	0.00301024	0.00242509	1	1	1
Gradient Boosting Machines (GBM)	5 DoF	T_z	0.000221514	0.000229165	0.000230991	8.18902e-08	7.79292e-08	1.22242e-07	0.000286165	0.000279158	0.000349631	1	1	1
K-Nearest Neighbors (KNN)	9 DoF	R_x	18.1834	21.1873	20.1239	2585.06	3411.75	3160.5	50.8435	58.4101	56.2183	0.330901	0.134218	0.151686
K-Nearest Neighbors (KNN)	9 DoF	R_y	2.21697	2.84211	2.82654	12.0345	19.2914	19.1183	3.46908	4.3922	4.37245	0.934939	0.89683	0.896072
K-Nearest Neighbors (KNN)	9 DoF	R_z	24.0599	28.0976	26.7964	3153.81	4229.97	3797.24	56.1588	65.0382	61.6218	0.414444	0.22527	0.272636
K-Nearest Neighbors (KNN)	9 DoF	T_x	13.4414	14.8349	14.8612	293.057	356.33	357.646	17.1189	18.8767	18.9115	0.993326	0.991931	0.991933
K-Nearest Neighbors (KNN)	9 DoF	T_y	8.83194	9.86065	9.79118	120.571	149.407	147.401	10.9805	12.2232	12.1409	0.990937	0.988692	0.988986
K-Nearest Neighbors (KNN)	9 DoF	T_z	108.067	121.5	121.653	18729	23575.4	23446.3	136.854	153.543	153.122	0.928811	0.909709	0.910965
K-Nearest Neighbors (KNN)	8 DoF	R_x	2.42475	2.61271	3.02173	250.051	275.035	356.434	15.813	16.5842	18.8794	0.926176	0.918226	0.896493
K-Nearest Neighbors (KNN)	8 DoF	R_y	0.316253	0.497055	0.463643	0.71172	1.90411	1.55374	0.843635	1.37989	1.24649	0.995058	0.987233	0.989312
K-Nearest Neighbors (KNN)	8 DoF	R_z	6.0118	6.90095	7.58706	769.384	994.407	1091.76	27.7378	31.5342	33.0418	0.878717	0.842501	0.828686
K-Nearest Neighbors (KNN)	8 DoF	T_x	14.517	16.1088	16.1352	332.945	411.286	415.976	18.2468	20.2802	20.3955	0.992681	0.991113	0.990968
K-Nearest Neighbors (KNN)	8 DoF	T_y	7.19192	7.94024	7.98731	82.3048	100.722	100.524	9.0722	10.036	10.0262	0.993951	0.992666	0.992507
K-Nearest Neighbors (KNN)	8 DoF	T_z	28.3636	31.3552	31.5388	1269.11	1555.67	1566.37	35.6246	39.442	39.5774	0.991807	0.990135	0.990061
K-Nearest Neighbors (KNN)	7 DoF	R_x	0.828837	1.22974	1.01972	78.5934	134.67	114.241	8.86529	11.6047	10.6884	0.93312	0.895463	0.909008
K-Nearest Neighbors (KNN)	7 DoF	R_y	0.246738	0.339647	0.333198	0.132083	0.233992	0.226084	0.363432	0.483727	0.475483	0.998645	0.997505	0.997641
K-Nearest Neighbors (KNN)	7 DoF	R_z	2.67167	4.14713	3.07963	441.068	829.558	570.875	21.0016	28.802	23.893	0.898171	0.815378	0.871068
K-Nearest Neighbors (KNN)	7 DoF	T_x	9.28405	10.5658	10.4784	139.381	180.475	179.224	11.806	13.4341	13.3875	0.992986	0.990846	0.990917
K-Nearest Neighbors (KNN)	7 DoF	T_y	5.93005	6.71024	6.74117	57.0492	72.4557	73.665	7.55309	8.51209	8.58283	0.995955	0.994797	0.994782
K-Nearest Neighbors (KNN)	7 DoF	T_z	22.3033	25.2813	24.7188	803.586	1047.97	981.704	28.3476	32.3723	31.3322	0.995745	0.994343	0.994701
K-Nearest Neighbors (KNN)	6 DoF	R_x	0.313692	0.474472	0.405376	26.6752	52.4495	33.5264	5.1648	7.2422	5.7902	0.976691	0.95459	0.970839
K-Nearest Neighbors (KNN)	6 DoF	R_y	0.213068	0.230936	0.230193	0.0839342	0.0995459	0.0980267	0.289714	0.315509	0.313092	0.998921	0.998747	0.998694
K-Nearest Neighbors (KNN)	6 DoF	R_z	1.96935	2.22417	2.46664	325.855	406.085	464.838	18.0515	20.1515	21.5601	0.927082	0.909591	0.895882
K-Nearest Neighbors (KNN)	6 DoF	T_x	7.18317	7.98556	8.2463	83.0543	102.91	109.31	9.11341	10.1445	10.4551	0.995427	0.994334	0.993983
K-Nearest Neighbors (KNN)	6 DoF	T_y	2.42857	2.75802	2.7863	9.77005	12.7174	13.1079	3.12571	3.56614	3.62048	0.99641	0.995402	0.995216
K-Nearest Neighbors (KNN)	6 DoF	T_z	17.5026	19.7078	19.5249	504.633	623.545	624.686	22.464	24.9709	24.9937	0.997357	0.996735	0.99666
K-Nearest Neighbors (KNN)	5 DoF	R_x	0.383269	0.585761	1.04631	39.7965	53.1214	132.494	6.30845	7.28844	11.5106	0.961028	0.949955	0.896397
K-Nearest Neighbors (KNN)	5 DoF	R_y	0.166505	0.202823	0.203622	0.0528557	0.0750995	0.0762169	0.229904	0.274043	0.276074	0.999174	0.9988	0.998794
K-Nearest Neighbors (KNN)	5 DoF	R_z	1.8134	3.29177	3.32513	337.696	663.093	788.174	18.3765	25.7506	28.0744	0.925691	0.862482	0.836033
K-Nearest Neighbors (KNN)	5 DoF	T_x	4.96314	6.06846	5.91497	42.3417	60.7734	60.4067	6.50705	7.79573	7.77217	0.997711	0.99668	0.99664
K-Nearest Neighbors (KNN)	5 DoF	T_y	1.90536	2.2116	2.20982	6.37972	8.64257	8.42747	2.52581	2.93983	2.90301	0.997593	0.996736	0.996764
K-Nearest Neighbors (KNN)	5 DoF	T_z	5.8417	7.64759	7.77474	62.3867	96.5033	101.715	7.89853	9.82361	10.0854	0.997361	0.99609	0.995784
Random Forest (RF)	9 DoF	R_x	9.5088e-13	9.3989e-13	9.3019e-13	2.63107e-24	2.54146e-24	2.50172e-24	1.62206e-12	1.5942e-12	1.58168e-12	1	1	1
Random Forest (RF)	9 DoF	R_y	4.49629e-13	4.47796e-13	4.45645e-13	6.23839e-25	6.21904e-25	6.15407e-25	7.89835e-13	7.88609e-13	7.84479e-13	1	1	1
Random Forest (RF)	9 DoF	R_z	1.30156e-05	2.1409e-05	1.8232e-05	5.15843e-07	7.14654e-07	1.2312e-06	0.000718222	0.000845372	0.0011096	1	1	1
Random Forest (RF)	9 DoF	T_x	0.00085057	0.00218113	0.00208111	0.000107652	0.000567635	0.000465837	0.0103755	0.0238251	0.0215833	1	1	1
Random Forest (RF)	9 DoF	T_y	0.21827	0.576409	0.576957	0.457012	3.06042	3.31738	0.676026	1.7494	1.82137	0.999966	0.999768	0.999752
Random Forest (RF)	9 DoF	T_z	2.59732	6.8619	6.8101	13.4826	93.4044	91.2099	3.67186	9.6646	9.55039	0.999949	0.999642	0.999654
Random Forest (RF)	8 DoF	R_x	7.476e-13	7.49285e-13	7.40313e-13	9.25861e-25	9.23387e-25	9.17238e-25	9.62217e-13	9.6093e-13	9.57725e-13	1	1	1
Random Forest (RF)	8 DoF	R_y	3.47581e-13	3.46074e-13	3.54516e-13	2.33831e-25	2.33197e-25	2.4324e-25	4.83561e-13	4.82905e-13	4.93194e-13	1	1	1
Random Forest (RF)	8 DoF	R_z	7.93549e-06	4.58479e-05	9.97245e-06	4.01862e-07	1.73111e-05	1.63509e-07	0.000633926	0.00416066	0.000404362	1	1	1
Random Forest (RF)	8 DoF	T_x	0.000631255	0.00154443	0.00155366	5.93327e-05	0.000237859	0.000294803	0.00770277	0.0154227	0.0171698	1	1	1
Random Forest (RF)	8 DoF	T_y	0.0506895	0.133433	0.134942	0.0182314	0.144864	0.135771	0.135024	0.380611	0.368472	0.999999	0.999989	0.99999
Random Forest (RF)	8 DoF	T_z	0.147489	0.420191	0.417238	0.130551	1.06282	1.07454	0.361318	1.03093	1.0366	0.999999	0.999993	0.999993
Random Forest (RF)	7 DoF	R_x	1.12053e-06	3.19452e-06	1.01729e-06	7.25904e-09	2.10924e-08	6.39135e-09	8.52e-05	0.000145232	7.99459e-05	1	1	1
Random Forest (RF)	7 DoF	R_y	1.93147e-13	1.95142e-13	1.92874e-13	5.20202e-26	5.27994e-26	5.19134e-26	2.28079e-13	2.29781e-13	2.27845e-13	1	1	1
Random Forest (RF)	7 DoF	R_z	9.10919e-05	8.45853e-05	0.000371479	1.41203e-05	6.56655e-06	0.000128792	0.00375769	0.00256253	0.0113486	1	1	1
Random Forest (RF)	7 DoF	T_x	3.58935e-13	3.52315e-13	3.58355e-13	2.77116e-25	2.71429e-25	2.82492e-25	5.26418e-13	5.20989e-13	5.315e-13	1	1	1
Random Forest (RF)	7 DoF	T_y	0.171413	0.45493	0.45693	0.11074	0.776575	0.765518	0.332776	0.881235	0.874939	0.999992	0.999944	0.999946
Random Forest (RF)	7 DoF	T_z	0.37564	1.00958	1.02357	0.489996	3.52726	3.64269	0.699997	1.8781	1.90858	0.999997	0.999981	0.99998
Random Forest (RF)	6 DoF	R_x	4.74825e-05	0.00011735	6.4022e-05	1.41599e-06	5.42014e-06	8.95206e-07	0.00118996	0.00232812	0.000946153	1	1	1
Random Forest (RF)	6 DoF	R_y	2.84047e-14	2.86745e-14	2.87589e-14	1.41606e-27	1.43061e-27	1.42821e-27	3.76306e-14	3.78234e-14	3.77917e-14	1	1	1
Random Forest (RF)	6 DoF	R_z	0.0178537	0.0771044	0.0509501	0.125157	2.51441	0.531879	0.353775	1.58569	0.7293	0.999972	0.99944	0.999881
Random Forest (RF)	6 DoF	T_x	3.06579e-13	2.94828e-13	3.0146e-13	1.98073e-25	1.84258e-25	1.93265e-25	4.45054e-13	4.29253e-13	4.39619e-13	1	1	1
Random Forest (RF)	6 DoF	T_y	2.37032e-05	6.00433e-05	6.8205e-05	1.50523e-07	5.64489e-07	5.90171e-07	0.000387973	0.000751325	0.000768226	1	1	1
Random Forest (RF)	6 DoF	T_z	0.625887	1.66988	1.7369	1.15545	8.69035	8.77313	1.07492	2.94794	2.96195	0.999994	0.999955	0.999953
Random Forest (RF)	5 DoF	R_x	8.98618e-06	2.1585e-05	1.54036e-05	5.06091e-08	7.19498e-08	5.13452e-08	0.000224965	0.000268235	0.000226595	1	1	1
Random Forest (RF)	5 DoF	R_y	1.8989e-14	1.90054e-14	1.98592e-14	6.40008e-28	6.44989e-28	6.90913e-28	2.52984e-14	2.53966e-14	2.62852e-14	1	1	1
Random Forest (RF)	5 DoF	R_z	0.00784785	0.025532	0.0221813	0.0253983	0.0892507	0.0665434	0.159369	0.298749	0.25796	0.999994	0.999981	0.999986
Random Forest (RF)	5 DoF	T_x	2.55956e-13	2.56413e-13	2.56308e-13	1.14689e-25	1.18119e-25	1.13689e-25	3.38657e-13	3.43685e-13	3.37178e-13	1	1	1
Random Forest (RF)	5 DoF	T_y	0.00581492	0.0129399	0.0148647	0.00225996	0.00747757	0.0149743	0.047539	0.086473	0.122369	0.999999	0.999997	0.999994
Random Forest (RF)	5 DoF	T_z	0.00168039	0.00426841	0.00393308	0.000199322	0.000956204	0.000896492	0.0141182	0.0309225	0.0299415	1	1	1
Deep Neural Network (DNN: 128/64/32/relu)	9 DoF	R_x	19.8928	20.5163	19.424	2898.81	3030.91	2803.36	53.8406	55.0537	52.9468	0.249692	0.230861	0.247545
Deep Neural Network (DNN: 128/64/32/relu)	9 DoF	R_y	1.19014	1.1915	1.19628	2.70133	2.70935	2.69253	1.64357	1.64601	1.64089	0.985396	0.98551	0.985363
Deep Neural Network (DNN: 128/64/32/relu)	9 DoF	R_z	23.7033	24.2765	23.092	3454.19	3605.62	3295.9	58.7723	60.0468	57.41	0.358675	0.339622	0.368668
Deep Neural Network (DNN: 128/64/32/relu)	9 DoF	T_x	30.9602	30.9708	31.0946	1073.21	1074.53	1080.04	32.7599	32.78	32.8639	0.97556	0.975668	0.97564
Deep Neural Network (DNN: 128/64/32/relu)	9 DoF	T_y	15.0956	15.088	15.0386	301.869	301.925	299.656	17.3744	17.376	17.3106	0.977308	0.977148	0.977609
Deep Neural Network (DNN: 128/64/32/relu)	9 DoF	T_z	106.194	104.979	105.547	16361	16084.7	16212.3	127.91	126.825	127.327	0.937812	0.938397	0.938435
Deep Neural Network (DNN: 128/64/32/relu)	8 DoF	R_x	0.461763	0.461394	0.464475	0.395087	0.395531	0.399901	0.628559	0.628913	0.632377	0.999883	0.999882	0.999884
Deep Neural Network (DNN: 128/64/32/relu)	8 DoF	R_y	0.470552	0.475664	0.467123	0.506008	0.51856	0.505275	0.711343	0.720111	0.710827	0.996486	0.996523	0.996524
Deep Neural Network (DNN: 128/64/32/relu)	8 DoF	R_z	1.68841	1.67298	1.67862	8.109	7.54613	8.01844	2.84763	2.74702	2.83169	0.998722	0.998805	0.998742
Deep Neural Network (DNN: 128/64/32/relu)	8 DoF	T_x	28.7251	28.9403	28.8611	1039.68	1054.99	1049.44	32.2441	32.4806	32.3951	0.977147	0.977203	0.977214
Deep Neural Network (DNN: 128/64/32/relu)	8 DoF	T_y	17.2753	17.2364	17.1384	344.869	343.753	340.151	18.5706	18.5406	18.4432	0.974656	0.97497	0.974645
Deep Neural Network (DNN: 128/64/32/relu)	8 DoF	T_z	45.5198	45.8048	45.7869	2653.44	2685.36	2683.19	51.5115	51.8204	51.7995	0.982869	0.982972	0.982974
Deep Neural Network (DNN: 128/64/32/relu)	7 DoF	R_x	0.751412	0.760103	0.758682	1.02473	1.09272	1.33603	1.01229	1.04533	1.15587	0.999128	0.999152	0.998936
Deep Neural Network (DNN: 128/64/32/relu)	7 DoF	R_y	0.704226	0.703918	0.70898	0.722177	0.723564	0.73081	0.84981	0.850626	0.854874	0.99259	0.992285	0.992373
Deep Neural Network (DNN: 128/64/32/relu)	7 DoF	R_z	1.08623	1.23923	1.12848	34.8571	44.7132	43.1656	5.90399	6.68679	6.57005	0.991953	0.990049	0.990251
Deep Neural Network (DNN: 128/64/32/relu)	7 DoF	T_x	17.5544	17.518	17.6545	365.133	364.332	367.863	19.1084	19.0875	19.1798	0.981625	0.98152	0.981357
Deep Neural Network (DNN: 128/64/32/relu)	7 DoF	T_y	16.3919	16.4104	16.5204	335.037	335.558	340.029	18.304	18.3183	18.4399	0.976248	0.975903	0.975913
Deep Neural Network (DNN: 128/64/32/relu)	7 DoF	T_z	38.441	38.4826	38.3648	2240.56	2227.76	2202.22	47.3346	47.1991	46.9278	0.988135	0.987975	0.988114
Deep Neural Network (DNN: 128/64/32/relu)	6 DoF	R_x	0.902183	0.873145	0.891853	4.33379	2.13671	3.26868	2.08178	1.46175	1.80795	0.996213	0.99815	0.997157
Deep Neural Network (DNN: 128/64/32/relu)	6 DoF	R_y	0.211091	0.211142	0.205917	0.086746	0.0866827	0.0825171	0.294527	0.294419	0.287258	0.998885	0.998909	0.998901
Deep Neural Network (DNN: 128/64/32/relu)	6 DoF	R_z	3.72905	3.93461	4.03127	173.269	228.153	243.656	13.1632	15.1047	15.6095	0.961227	0.949205	0.945424
Deep Neural Network (DNN: 128/64/32/relu)	6 DoF	T_x	17.503	17.3261	17.5133	390.597	384.098	388.923	19.7635	19.5984	19.7211	0.97556	0.975668	0.97564
Deep Neural Network (DNN: 128/64/32/relu)	6 DoF	T_y	5.66488	5.60587	5.60587	40.6761	40.1269	39.9943	6.37779	6.33458	6.32411	0.977308	0.977148	0.977609
Deep Neural Network (DNN: 128/64/32/relu)	6 DoF	T_z	46.4645	46.4686	46.2396	2716.21	2709.78	2690.95	52.1172	52.0555	51.8744	0.937812	0.938397	0.938435
Deep Neural Network (DNN: 128/64/32/relu)	5 DoF	R_x	1.48946	1.58537	2.03291	31.2938	37.442	77.4892	5.59409	6.11899	8.80279	0.969355	0.964727	0.939408
Deep Neural Network (DNN: 128/64/32/relu)	5 DoF	R_y	0.453915	0.465967	0.446463	0.309093	0.319563	0.303678	0.555961	0.565299	0.55107	0.995169	0.994896	0.995196
Deep Neural Network (DNN: 128/64/32/relu)	5 DoF	R_z	4.28791	5.10566	5.95654	335.266	570.802	798.876	18.3103	23.8915	28.2644	0.926226	0.881623	0.833807
Deep Neural Network (DNN: 128/64/32/relu)	5 DoF	T_x	24.3741	24.0584	24.4603	793.398	779.259	796.258	28.1673	27.9152	28.218	0.9571	0.95743	0.955714
Deep Neural Network (DNN: 128/64/32/relu)	5 DoF	T_y	4.55814	4.50857	4.74632	31.0493	30.831	33.9106	5.57219	5.55257	5.82328	0.988287	0.988355	0.986978
Deep Neural Network (DNN: 128/64/32/relu)	5 DoF	T_z	21.7459	22.3599	22.2859	637.051	669.102	666.936	25.2399	25.867	25.8251	0.973057	0.972889	0.972358
Deep Neural Network (DNN: 256/128/64/relu)	9 DoF	R_x	19.3206	19.9942	18.9089	2801.63	2958.67	2729	52.9304	54.3937	52.2398	0.274844	0.249192	0.267506
Deep Neural Network (DNN: 256/128/64/relu)	9 DoF	R_y	1.40161	1.41373	1.42181	3.60701	3.69151	3.69235	1.89921	1.92133	1.92155	0.9805	0.980258	0.979928
Deep Neural Network (DNN: 256/128/64/relu)	9 DoF	R_z	23.4998	24.1043	22.8144	3408.24	3564.67	3244.59	58.3802	59.7048	56.9613	0.367205	0.347121	0.378496
Deep Neural Network (DNN: 256/128/64/relu)	9 DoF	T_x	15.2977	15.2944	15.3022	363.227	362.229	363.182	19.0585	19.0323	19.0573	0.991728	0.991797	0.991809
Deep Neural Network (DNN: 256/128/64/relu)	9 DoF	T_y	10.3477	10.3859	10.3513	160.25	161.611	161.009	12.659	12.7126	12.6889	0.987954	0.987768	0.987969
Deep Neural Network (DNN: 256/128/64/relu)	9 DoF	T_z	82.7428	82.477	83.1612	10895	10894.8	10989.7	104.379	104.378	104.832	0.958588	0.958274	0.958268
Deep Neural Network (DNN: 256/128/64/relu)	8 DoF	R_x	1.25295	1.24115	1.25427	2.64167	2.42683	2.5434	1.62532	1.55783	1.5948	0.99922	0.999278	0.999261
Deep Neural Network (DNN: 256/128/64/relu)	8 DoF	R_y	0.339028	0.338129	0.337325	0.180194	0.179179	0.179289	0.424493	0.423295	0.423425	0.998749	0.998799	0.998767
Deep Neural Network (DNN: 256/128/64/relu)	8 DoF	R_z	1.00411	1.01849	1.0226	5.21479	6.20654	6.41853	2.28359	2.49129	2.53348	0.999178	0.999017	0.998993
Deep Neural Network (DNN: 256/128/64/relu)	8 DoF	T_x	13.4847	13.6233	13.5345	305.115	311.355	306.469	17.4675	17.6453	17.5063	0.993293	0.993272	0.993346
Deep Neural Network (DNN: 256/128/64/relu)	8 DoF	T_y	9.29163	9.34166	9.22842	119.729	120.485	118.073	10.9421	10.9766	10.8661	0.991201	0.991227	0.991199
Deep Neural Network (DNN: 256/128/64/relu)	8 DoF	T_z	24.992	24.9169	24.9267	1032.07	1025.22	1037.85	32.1258	32.0191	32.2157	0.993337	0.993499	0.993414
Deep Neural Network (DNN: 256/128/64/relu)	7 DoF	R_x	1.03446	1.06357	1.06869	4.9786	5.41307	5.3115	2.23128	2.3266	2.30467	0.995763	0.995798	0.995769
Deep Neural Network (DNN: 256/128/64/relu)	7 DoF	R_y	0.457618	0.461222	0.458492	0.354987	0.356404	0.352133	0.595808	0.596995	0.593408	0.996357	0.9962	0.996325
Deep Neural Network (DNN: 256/128/64/relu)	7 DoF	R_z	2.38533	2.68706	2.53306	154.655	196.096	194.534	12.436	14.0034	13.9475	0.964295	0.956358	0.956065
Deep Neural Network (DNN: 256/128/64/relu)	7 DoF	T_x	8.93811	8.98572	8.9466	118.69	121.342	121.046	10.8945	11.0155	11.0021	0.994027	0.993845	0.993866
Deep Neural Network (DNN: 256/128/64/relu)	7 DoF	T_y	10.1157	10.1163	10.0503	137.095	136.558	135.176	11.7088	11.6858	11.6265	0.990281	0.990194	0.990424
Deep Neural Network (DNN: 256/128/64/relu)	7 DoF	T_z	25.8826	26.1104	25.2146	1109.57	1127.38	1064.93	33.3103	33.5764	32.6333	0.994124	0.993915	0.994252
Deep Neural Network (DNN: 256/128/64/relu)	6 DoF	R_x	3.37356	3.38284	3.33866	24.6681	22.6488	31.8621	4.9667	4.75907	5.64465	0.978444	0.980391	0.972286
Deep Neural Network (DNN: 256/128/64/relu)	6 DoF	R_y	0.406906	0.412619	0.416278	0.256524	0.264911	0.265493	0.506482	0.514695	0.51526	0.996702	0.996665	0.996463
Deep Neural Network (DNN: 256/128/64/relu)	6 DoF	R_z	5.45332	5.18194	5.53565	522.479	414.245	534.365	22.8578	20.353	23.1163	0.883082	0.907774	0.880308
Deep Neural Network (DNN: 256/128/64/relu)	6 DoF	T_x	6.47971	6.44511	6.52849	66.6258	65.9038	66.2486	8.16247	8.11811	8.13932	0.996332	0.996372	0.996353
Deep Neural Network (DNN: 256/128/64/relu)	6 DoF	T_y	2.99276	3.04521	3.03661	14.3127	14.687	14.6701	3.78321	3.83236	3.83015	0.994741	0.99469	0.994646
Deep Neural Network (DNN: 256/128/64/relu)	6 DoF	T_z	19.7344	19.7413	19.1006	626.7	628.772	596.969	25.034	25.0753	24.4329	0.996718	0.996708	0.996808
Deep Neural Network (DNN: 256/128/64/relu)	5 DoF	R_x	1.24135	1.2788	1.50082	20.9422	22.8975	39.8766	4.57627	4.78513	6.31479	0.979492	0.978429	0.968819
Deep Neural Network (DNN: 256/128/64/relu)	5 DoF	R_y	0.234943	0.233559	0.234739	0.0809035	0.0803052	0.0816637	0.284435	0.283382	0.285769	0.998736	0.998717	0.998708
Deep Neural Network (DNN: 256/128/64/relu)	5 DoF	R_z	2.72066	3.46511	3.73021	146.736	254.507	327.452	12.1135	15.9533	18.0956	0.967711	0.947218	0.931879
Deep Neural Network (DNN: 256/128/64/relu)	5 DoF	T_x	7.09204	6.92104	6.83887	80.3934	78.6901	75.5568	8.96624	8.87074	8.69234	0.995653	0.995701	0.995798
Deep Neural Network (DNN: 256/128/64/relu)	5 DoF	T_y	2.38916	2.42572	2.40842	9.39369	9.93511	9.80901	3.06491	3.152	3.13193	0.996456	0.996248	0.996233
Deep Neural Network (DNN: 256/128/64/relu)	5 DoF	T_z	8.40846	8.49942	8.40852	115.708	118.115	119.528	10.7567	10.8681	10.9329	0.995106	0.995214	0.995046
Deep Neural Network (DNN: 256/128/64/relu) with PCA	9 DoF	R_x	0.056779	0.0586164	0.0559189	0.0224871	0.0236407	0.0222067	0.149957	0.153755	0.149019	0.24986	0.226818	0.231802
Deep Neural Network (DNN: 256/128/64/relu) with PCA	9 DoF	R_y	0.0387469	0.0393558	0.0390489	0.00295052	0.00302544	0.00295213	0.0543187	0.055004	0.0543335	0.950811	0.950105	0.950512
Deep Neural Network (DNN: 256/128/64/relu) with PCA	9 DoF	R_z	0.0683609	0.0700578	0.0667014	0.0266196	0.0278938	0.0255412	0.163155	0.167014	0.159816	0.35947	0.337897	0.365942
Deep Neural Network (DNN: 256/128/64/relu) with PCA	9 DoF	T_x	0.186635	0.188549	0.187538	0.0507317	0.0517258	0.051219	0.225237	0.227433	0.226316	0.992232	0.992124	0.992232
Deep Neural Network (DNN: 256/128/64/relu) with PCA	9 DoF	T_y	0.238914	0.239342	0.237791	0.0861367	0.0863826	0.0860254	0.293491	0.293909	0.293301	0.987872	0.987754	0.98796
Deep Neural Network (DNN: 256/128/64/relu) with PCA	9 DoF	T_z	0.514255	0.51708	0.517183	0.403441	0.409577	0.406271	0.63517	0.639982	0.637394	0.920769	0.918953	0.920289
Deep Neural Network (DNN: 256/128/64/relu) with PCA	8 DoF	R_x	0.00389415	0.00388751	0.0038853	3.30232e-05	3.10735e-05	3.22832e-05	0.00574658	0.00557436	0.00568183	0.998743	0.998809	0.998792
Deep Neural Network (DNN: 256/128/64/relu) with PCA	8 DoF	R_y	0.0065771	0.00663023	0.00658042	7.33216e-05	7.40078e-05	7.2563e-05	0.00856281	0.00860278	0.00851839	0.99843	0.99847	0.998461
Deep Neural Network (DNN: 256/128/64/relu) with PCA	8 DoF	R_z	0.0056846	0.00572582	0.00562855	0.000113965	0.000105227	0.000103913	0.0106754	0.010258	0.0101938	0.997672	0.99784	0.997887
Deep Neural Network (DNN: 256/128/64/relu) with PCA	8 DoF	T_x	0.180217	0.184	0.182144	0.0630975	0.0653378	0.064114	0.251192	0.255613	0.253207	0.990674	0.990507	0.99064
Deep Neural Network (DNN: 256/128/64/relu) with PCA	8 DoF	T_y	0.228901	0.230591	0.22961	0.0735081	0.0748126	0.0734082	0.271124	0.273519	0.27094	0.989882	0.989797	0.989751
Deep Neural Network (DNN: 256/128/64/relu) with PCA	8 DoF	T_z	0.184384	0.184178	0.184594	0.0502155	0.0500405	0.0504766	0.224088	0.223697	0.22467	0.991978	0.992148	0.992075
Deep Neural Network (DNN: 256/128/64/relu) with PCA	7 DoF	R_x	0.00269353	0.00275885	0.00269181	2.32937e-05	2.45227e-05	2.34581e-05	0.00482636	0.00495204	0.00484336	0.997445	0.997547	0.997592
Deep Neural Network (DNN: 256/128/64/relu) with PCA	7 DoF	R_y	0.0107755	0.010805	0.0105744	0.000939785	0.000946044	0.000904537	0.0306559	0.0307578	0.0300755	0.970262	0.968891	0.97089
Deep Neural Network (DNN: 256/128/64/relu) with PCA	7 DoF	R_z	0.00520958	0.00571183	0.00568942	0.000722672	0.000848266	0.00101526	0.0268826	0.029125	0.0318631	0.978377	0.975533	0.970283
Deep Neural Network (DNN: 256/128/64/relu) with PCA	7 DoF	T_x	0.126429	0.128256	0.126793	0.0289869	0.0302251	0.0289702	0.170255	0.173854	0.170206	0.996913	0.996756	0.996893
Deep Neural Network (DNN: 256/128/64/relu) with PCA	7 DoF	T_y	0.154545	0.155256	0.155759	0.0364096	0.0374404	0.0370537	0.190813	0.193495	0.192493	0.995165	0.994964	0.995084
Deep Neural Network (DNN: 256/128/64/relu) with PCA	7 DoF	T_z	0.17142	0.170728	0.170971	0.0405228	0.0405687	0.0402479	0.201303	0.201417	0.200619	0.99469	0.994581	0.994625
Deep Neural Network (DNN: 256/128/64/relu) with PCA	6 DoF	R_x	0.00378225	0.00386613	0.0038934	6.90614e-05	5.0569e-05	7.87261e-05	0.00831032	0.00711119	0.00887278	0.992222	0.994357	0.991175
Deep Neural Network (DNN: 256/128/64/relu) with PCA	6 DoF	R_y	0.0114026	0.0113837	0.0112241	0.000219382	0.000223484	0.000216391	0.0148115	0.0149494	0.0147102	0.996614	0.996622	0.996539
Deep Neural Network (DNN: 256/128/64/relu) with PCA	6 DoF	R_z	0.0101652	0.0101688	0.0110148	0.00189409	0.0021733	0.00292715	0.0435211	0.0466186	0.0541032	0.945069	0.937293	0.915028
Deep Neural Network (DNN: 256/128/64/relu) with PCA	6 DoF	T_x	0.195512	0.19333	0.193303	0.0623521	0.0605596	0.0617455	0.249704	0.246089	0.248486	0.992736	0.992945	0.992808
Deep Neural Network (DNN: 256/128/64/relu) with PCA	6 DoF	T_y	0.198079	0.203463	0.201776	0.0601429	0.0636411	0.0625646	0.24524	0.252272	0.250129	0.993402	0.993131	0.993183
Deep Neural Network (DNN: 256/128/64/relu) with PCA	6 DoF	T_z	0.186254	0.18893	0.188588	0.0543192	0.0554238	0.0551555	0.233065	0.235423	0.234852	0.992961	0.99282	0.992702
Deep Neural Network (DNN: 256/128/64/relu) with PCA	5 DoF	R_x	0.00372425	0.00405989	0.003953	3.19878e-05	3.6803e-05	4.21968e-05	0.00565578	0.00606655	0.0064959	0.995963	0.995532	0.995747
Deep Neural Network (DNN: 256/128/64/relu) with PCA	5 DoF	R_y	0.00641596	0.0066432	0.00655629	6.86649e-05	7.1488e-05	7.14138e-05	0.00828643	0.00845506	0.00845067	0.999238	0.999189	0.999198
Deep Neural Network (DNN: 256/128/64/relu) with PCA	5 DoF	R_z	0.00556367	0.00609909	0.00617919	6.60363e-05	0.000133504	0.000168195	0.00812627	0.0115544	0.012969	0.998117	0.996412	0.995465
Deep Neural Network (DNN: 256/128/64/relu) with PCA	5 DoF	T_x	0.121161	0.120228	0.118707	0.0240997	0.0243075	0.0234907	0.155241	0.155909	0.153267	0.997243	0.99719	0.997235
Deep Neural Network (DNN: 256/128/64/relu) with PCA	5 DoF	T_y	0.115293	0.116716	0.124569	0.0209068	0.0215088	0.0253904	0.144592	0.146659	0.159344	0.997645	0.997575	0.997089
Deep Neural Network (DNN: 256/128/64/relu) with PCA	5 DoF	T_z	0.103332	0.107735	0.10692	0.0178666	0.0198546	0.0206784	0.133666	0.140906	0.1438	0.997519	0.997358	0.997186

## Sheet: Inverse Kinematics
Model	No. of DoF	Joint Variables	Training MAE	Validation MAE	Testing MAE	Training MSE	Validation MSE	Testing MSE	Training RMSE	Validation RMSE	Testing RMSE	Training R²	Validation R²	Testing R²
Ridge Regression	9 DoF	cLateral	136.762	137.245	135.927	29719.4	30016	29411	172.393	173.251	171.496	0.694416	0.691959	0.69666
Ridge Regression	9 DoF	cVertical	59.8267	59.6038	58.9355	5700.99	5665.31	5577.82	75.5049	75.2683	74.6848	0.733063	0.732275	0.737933
Ridge Regression	9 DoF	cWigwag	3.49382	3.49585	3.52016	19.7127	19.7852	19.9682	4.4399	4.44806	4.46858	0.531208	0.530875	0.519206
Ridge Regression	9 DoF	cHorizontal	30.9967	31.0553	30.9576	1465.95	1469.01	1459.03	38.2877	38.3276	38.1972	0.424143	0.427183	0.432008
Ridge Regression	9 DoF	cTilt	1.49773	1.50047	1.49439	3.39696	3.39934	3.36753	1.84308	1.84373	1.83508	0.999108	0.999119	0.999085
Ridge Regression	9 DoF	cOrbital	7.09571	7.09388	7.1525	86.1931	86.3554	87.1394	9.28402	9.29276	9.33485	0.922904	0.923116	0.922741
Ridge Regression	9 DoF	tVertical	59.8273	59.6037	58.9355	5701.12	5665.2	5577.67	75.5058	75.2675	74.6838	0.557542	0.56605	0.567032
Ridge Regression	9 DoF	tLongitudinal	118.922	119.243	118.319	22312.4	22501.6	22122.1	149.373	150.005	148.735	0.595426	0.591765	0.604365
Ridge Regression	9 DoF	tTransverse	30.9186	31.0487	30.9388	1469.63	1482.21	1468.71	38.3357	38.4995	38.3238	0.819683	0.815859	0.819395
Ridge Regression	8 DoF	cLateral	83.2235	83.803	84.4213	11499.7	11615.4	11836.1	107.237	107.775	108.794	0.880868	0.881129	0.879213
Ridge Regression	8 DoF	cVertical	61.5559	61.039	61.7568	6039.7	5959.38	6105.79	77.7155	77.197	78.1395	0.729645	0.734383	0.728477
Ridge Regression	8 DoF	cWigwag	3.03665	3.05757	3.08121	15.3221	15.4755	15.7817	3.91435	3.9339	3.97262	0.632183	0.63642	0.623013
Ridge Regression	8 DoF	cHorizontal	31.0676	30.9716	31.2305	1479.74	1469.54	1485.95	38.4674	38.3345	38.5481	0.431536	0.440063	0.428161
Ridge Regression	8 DoF	cTilt	1.27392	1.26647	1.28392	3.6555	3.41972	3.75838	1.91194	1.84925	1.93865	0.998893	0.998958	0.998882
Ridge Regression	8 DoF	cOrbital	9.2495	9.19715	9.33984	128.119	126.392	130.439	11.319	11.2424	11.421	0.946505	0.947419	0.944547
Ridge Regression	8 DoF	tVertical	61.5585	61.0412	61.7683	6039.17	5959.75	6106.77	77.7121	77.1994	78.1458	0.549836	0.559347	0.552968
Ridge Regression	8 DoF	tTransverse	30.9422	30.8592	31.1512	1480.13	1473.93	1492.24	38.4724	38.3918	38.6295	0.821171	0.821978	0.817819
Ridge Regression	7 DoF	cLateral	52.2919	53.8064	52.328	7052.6	7514.17	6988.19	83.9797	86.6843	83.5954	0.938476	0.933637	0.937891
Ridge Regression	7 DoF	cVertical	6.5399e-05	1.15699e-08	0.000107563	1.15699e-08	1.21255e-08	1.17795e-08	0.000107563	0.000110116	0.000108533	1	1	1
Ridge Regression	7 DoF	cWigwag	1.89771	1.94445	1.89298	9.31591	9.88817	9.19902	3.0522	3.14455	3.03299	0.793992	0.783009	0.794424
Ridge Regression	7 DoF	cHorizontal	31.0497	31.532	30.7439	1487.06	1523.35	1464.92	38.5624	39.0301	38.2743	0.442382	0.429909	0.450419
Ridge Regression	7 DoF	cTilt	1.09512	1.11699	1.12655	2.44074	2.67431	2.78022	1.56229	1.63533	1.6674	0.997972	0.997907	0.997834
Ridge Regression	7 DoF	cOrbital	6.16068	6.26589	6.12758	77.3787	80.7593	76.0739	8.79652	8.98662	8.72204	0.973996	0.973188	0.974447
Ridge Regression	7 DoF	tTransverse	30.9054	31.3424	30.6352	1490.18	1519.96	1467.63	38.6028	38.9867	38.3097	0.824242	0.819558	0.825331
Ridge Regression	6 DoF	cLateral	36.5609	37.9077	36.5056	2598.51	2767.53	2570.39	50.9755	52.6074	50.699	0.977893	0.976639	0.977857
Ridge Regression	6 DoF	cVertical	0.000107432	3.31096e-08	0.000181961	0.000181961	0.000175969	0.00019178	0.000181961	0.000175969	0.00019178	1	1	1
Ridge Regression	6 DoF	cWigwag	1.30671	1.35793	1.30876	3.34613	3.5846	3.31841	1.82924	1.8933	1.82165	0.925532	0.920716	0.924723
Ridge Regression	6 DoF	cHorizontal	5.6803	5.73749	5.74678	49.1079	49.5251	50.3819	7.0077	7.03741	7.09802	0.981237	0.981365	0.980888
Ridge Regression	6 DoF	cTilt	1.07818	1.10992	1.07564	2.31091	2.7723	2.28527	1.52017	1.66502	1.51171	0.997976	0.997622	0.998019
Ridge Regression	6 DoF	cOrbital	5.05041	5.17448	5.15952	42.5607	44.9719	45.1713	6.52385	6.70611	6.72096	0.986421	0.985697	0.985598
Ridge Regression	5 DoF	cVertical	0.00070744	0.00070744	0.00070744	0.00070744	0.00070744	0.00070744	0.00070744	0.00070744	0.00070744	1	1	1
Ridge Regression	5 DoF	cWigwag	0.0114214	0.0114214	0.0114214	0.00070744	0.00070744	0.00070744	0.0148518	0.0150812	0.0151539	1	1	1
Ridge Regression	5 DoF	cHorizontal	0.15452	0.148231	0.14983	0.0405437	0.0386049	0.0389951	0.0150812	0.0150812	0.0151539	1	1	1
Ridge Regression	5 DoF	cTilt	0.0834013	0.0825391	0.0852945	0.0185648	0.0188295	0.0197943	0.136253	0.137221	0.140692	1	1	1
Ridge Regression	5 DoF	cOrbital	0.076511	0.0778828	0.0800477	0.0162029	0.0171147	0.0188105	0.12729	0.130823	0.137151	1	1	1
Gradient Boosting Machines (GBM)	9 DoF	cLateral	2.30617	2.97551	2.95262	15.6587	15.3716	3.0381	3.95711	3.92066	0.907714	0.907714	0.843739	0.845838
Gradient Boosting Machines (GBM)	9 DoF	cVertical	2.97011	15.3119	3.47619	3.44235	21.6762	21.4706	3.91305	4.65577	4.63364	0.84717	0.781642	0.784963
Gradient Boosting Machines (GBM)	9 DoF	cWigwag	2.09563e-08	2.09563e-08	2.09563e-08	2.09563e-08	2.09563e-08	2.09563e-08	2.76681e-08	2.74397e-08	2.74014e-08	1	1	1
Gradient Boosting Machines (GBM)	9 DoF	cHorizontal	2.66002	4.72606	4.66726	12.2248	38.9839	38.2243	3.4964	6.24371	6.18258	0.877447	0.612061	0.620244
Gradient Boosting Machines (GBM)	9 DoF	cTilt	1.24558e-08	1.24558e-08	1.24558e-08	1.24558e-08	1.24558e-08	1.24558e-08	1.24558e-08	1.24558e-08	1.24558e-08	1	1	1
Gradient Boosting Machines (GBM)	9 DoF	cOrbital	1.24558e-08	1.24558e-08	1.24558e-08	1.24558e-08	1.24558e-08	1.24558e-08	1.24558e-08	1.24558e-08	1.24558e-08	1	1	1
Gradient Boosting Machines (GBM)	9 DoF	tVertical	3.21027	4.39971	4.35296	18.3878	35.7823	35.4167	4.2881	5.98183	5.95119	0.815759	0.646136	0.645061
Gradient Boosting Machines (GBM)	9 DoF	tLongitudinal	2.95673	3.93064	3.89453	14.9002	27.2053	26.7168	3.86007	5.21587	5.16883	0.8507	0.727248	0.735959
Gradient Boosting Machines (GBM)	9 DoF	tTransverse	1.69072	2.65694	2.62652	4.86888	12.0803	11.8518	2.20655	3.47568	3.44265	0.951417	0.877947	0.881477
Gradient Boosting Machines (GBM)	8 DoF	cLateral	1.90525	3.28241	3.29761	6.53835	19.4568	19.6762	2.55702	4.41099	4.43578	0.999932	0.999801	0.999799
Gradient Boosting Machines (GBM)	8 DoF	cVertical	57.6278	58.967	59.5882	5459.91	5784.21	5910.6	73.8912	76.054	76.8804	0.755598	0.74219	0.737157
Gradient Boosting Machines (GBM)	8 DoF	cWigwag	0.000714042	8.89719e-06	0.00298282	8.89719e-06	3.28706e-05	7.60495e-05	0.00298282	0.00573329	0.00872064	1	0.999999	0.999998
Gradient Boosting Machines (GBM)	8 DoF	cHorizontal	14.1959	23.4598	23.7856	352.013	970.26	992.464	18.762	31.149	31.5034	0.864769	0.630302	0.61807
Gradient Boosting Machines (GBM)	8 DoF	cTilt	1.76287e-06	1.76287e-06	1.76287e-06	1.76287e-06	1.76287e-06	1.76287e-06	1.76287e-06	1.76287e-06	1.76287e-06	1	1	1
Gradient Boosting Machines (GBM)	8 DoF	cOrbital	1.76287e-06	1.76287e-06	1.76287e-06	1.76287e-06	1.76287e-06	1.76287e-06	1.76287e-06	1.76287e-06	1.76287e-06	1	1	1
Gradient Boosting Machines (GBM)	8 DoF	tVertical	54.5961	58.2986	58.934	5053.36	5809.32	5945.83	71.087	76.2189	77.1092	0.623319	0.57047	0.564749
Gradient Boosting Machines (GBM)	8 DoF	tTransverse	10.4347	23.14	23.3799	193.744	965.855	977.668	13.9192	31.0782	31.2677	0.976592	0.883343	0.880641
Gradient Boosting Machines (GBM)	7 DoF	cLateral	2.48576	4.01339	3.98032	11.2372	31.025	30.9016	3.35219	5.57001	5.55892	0.999902	0.999726	0.999725
Gradient Boosting Machines (GBM)	7 DoF	cVertical	4.17594e-06	4.17594e-06	4.17594e-06	4.17594e-06	4.17594e-06	4.17594e-06	4.17594e-06	4.17594e-06	4.17594e-06	0.999902	0.999726	0.999725
Gradient Boosting Machines (GBM)	7 DoF	cWigwag	0.00130919	0.00130919	0.00130919	0.00130919	0.00130919	0.00130919	0.00130919	0.00617559	0.00678116	0.999902	0.999726	0.999725
Gradient Boosting Machines (GBM)	7 DoF	cHorizontal	14.7426	24.2386	23.7707	371.896	1031.12	1010.07	19.2846	32.1111	31.7816	0.860546	0.614119	0.62106
Gradient Boosting Machines (GBM)	7 DoF	cTilt	2.37067e-06	2.37067e-06	2.37067e-06	2.37067e-06	2.37067e-06	2.37067e-06	2.37067e-06	2.37067e-06	2.37067e-06	1	1	1
Gradient Boosting Machines (GBM)	7 DoF	cOrbital	2.37067e-06	2.37067e-06	2.37067e-06	2.37067e-06	2.37067e-06	2.37067e-06	2.37067e-06	2.37067e-06	2.37067e-06	1	1	1
Gradient Boosting Machines (GBM)	7 DoF	tTransverse	8.09597	23.4148	22.9607	122.238	1004.11	972.438	11.0561	31.6877	31.1839	0.985583	0.880797	0.884266
Gradient Boosting Machines (GBM)	6 DoF	cLateral	1.16069	2.93407	2.8586	2.75324	21.9335	20.4055	1.65929	4.68332	4.51725	0.999977	0.999815	0.999824
Gradient Boosting Machines (GBM)	6 DoF	cVertical	5.08766e-06	5.08766e-06	5.08766e-06	5.08766e-06	5.08766e-06	5.08766e-06	5.08766e-06	5.08766e-06	5.08766e-06	1	1	1
Gradient Boosting Machines (GBM)	6 DoF	cWigwag	5.08766e-06	5.08766e-06	5.08766e-06	5.08766e-06	5.08766e-06	5.08766e-06	5.08766e-06	5.08766e-06	5.08766e-06	1	1	1
Gradient Boosting Machines (GBM)	6 DoF	cHorizontal	0.0034488	0.0513577	0.0573959	3.06977e-05	0.0308791	0.0732442	0.00554055	0.175724	0.270637	1	1	1
Gradient Boosting Machines (GBM)	6 DoF	cTilt	5.08766e-06	5.08766e-06	5.08766e-06	5.08766e-06	5.08766e-06	5.08766e-06	5.08766e-06	5.08766e-06	5.08766e-06	1	1	1
Gradient Boosting Machines (GBM)	6 DoF	cOrbital	5.08766e-06	5.08766e-06	5.08766e-06	5.08766e-06	5.08766e-06	5.08766e-06	5.08766e-06	5.08766e-06	5.08766e-06	1	1	1
Gradient Boosting Machines (GBM)	5 DoF	cVertical	5.08766e-06	5.08766e-06	5.08766e-06	5.08766e-06	5.08766e-06	5.08766e-06	5.08766e-06	5.08766e-06	5.08766e-06	1	1	1
Gradient Boosting Machines (GBM)	5 DoF	cWigwag	5.08766e-06	5.08766e-06	5.08766e-06	5.08766e-06	5.08766e-06	5.08766e-06	5.08766e-06	5.08766e-06	5.08766e-06	1	1	1
Gradient Boosting Machines (GBM)	5 DoF	cHorizontal	0.00431786	0.0092817	0.0125086	8.53862e-05	0.00133175	0.00994516	0.00924047	0.0364931	0.0997254	1	1	1
Gradient Boosting Machines (GBM)	5 DoF	cTilt	0.0311829	0.0366335	0.038433	0.0103376	0.0105299	0.012492	0.101674	0.102615	0.111768	1	1	1
Gradient Boosting Machines (GBM)	5 DoF	cOrbital	5.08766e-06	5.08766e-06	5.08766e-06	5.08766e-06	5.08766e-06	5.08766e-06	5.08766e-06	5.08766e-06	5.08766e-06	1	1	1
K-Nearest Neighbors (KNN)	9 DoF	cLateral	0.0310184	88.6003	87.4592	3.21632	16158.1	15785.8	1.79341	127.114	125.642	0.999967	0.834177	0.837188
K-Nearest Neighbors (KNN)	9 DoF	cVertical	0.0214457	48.4838	47.7607	1.97239	4802.56	4704.56	1.40442	69.3005	68.5898	0.999908	0.773046	0.778962
K-Nearest Neighbors (KNN)	9 DoF	cWigwag	4.43736e-16	0.821373	0.81523	5.38986e-31	2.08202	2.01661	7.34157e-16	1.44292	1.42007	1	0.950634	0.951444
K-Nearest Neighbors (KNN)	9 DoF	cHorizontal	0.00262917	24.5378	24.4382	0.0823509	1180.1	1172.99	0.286968	34.3526	34.2489	0.999968	0.539838	0.543361
K-Nearest Neighbors (KNN)	9 DoF	cTilt	4.90132e-15	4.90132e-15	4.90132e-15	4.90132e-15	4.90132e-15	4.90132e-15	4.90132e-15	4.90132e-15	4.90132e-15	1	1	1
K-Nearest Neighbors (KNN)	9 DoF	cOrbital	0.000381015	0	0.000592668	0.00740862	0	0.00691446	0.0860733	0	0.0831532	1	1	1
K-Nearest Neighbors (KNN)	9 DoF	tVertical	0.0390544	48.599	47.7928	3.65157	4806.44	4704.87	1.91091	69.3285	68.592	0.999717	0.63183	0.634784
K-Nearest Neighbors (KNN)	9 DoF	tLongitudinal	0.0176355	84.9379	84.6973	1.94463	15162.7	15051.7	1.3945	123.137	122.686	0.999965	0.724911	0.730813
K-Nearest Neighbors (KNN)	9 DoF	tTransverse	0.00185064	24.3685	24.2904	0.0702155	1173.22	1162.57	0.264982	34.2522	34.0965	0.999991	0.854247	0.857041
K-Nearest Neighbors (KNN)	8 DoF	cLateral	1.08495e-14	25.9411	26.351	5.22955e-28	1422.7	1501.84	2.28682e-14	37.7188	38.7536	1	0.98544	0.984674
K-Nearest Neighbors (KNN)	8 DoF	cVertical	59.0531	61.7515	62.2439	5636.53	6170.63	6269.31	75.0768	78.5534	79.179	0.747692	0.724967	0.721205
K-Nearest Neighbors (KNN)	8 DoF	cWigwag	4.53481e-16	0.767498	0.787209	5.65486e-31	1.4997	1.6238	7.51988e-16	1.22462	1.27429	1	0.964766	0.961211
K-Nearest Neighbors (KNN)	8 DoF	cHorizontal	28.4787	29.7971	30.2125	1288.21	1413.31	1434.97	35.8916	37.594	37.881	0.505117	0.461488	0.44778
K-Nearest Neighbors (KNN)	8 DoF	cTilt	4.64137e-15	4.64137e-15	4.64137e-15	4.64137e-15	4.64137e-15	4.64137e-15	4.64137e-15	4.64137e-15	4.64137e-15	1	1	1
K-Nearest Neighbors (KNN)	8 DoF	cOrbital	4.64137e-15	4.64137e-15	4.64137e-15	4.64137e-15	4.64137e-15	4.64137e-15	4.64137e-15	4.64137e-15	4.64137e-15	1	1	1
K-Nearest Neighbors (KNN)	8 DoF	tVertical	59.1166	61.7832	62.3844	5640.81	6181.98	6288.98	75.1053	78.6256	79.3031	0.57953	0.542916	0.539629
K-Nearest Neighbors (KNN)	8 DoF	tTransverse	0.00534291	29.4124	29.9736	0.14693	1395.69	1422.81	0.383315	37.359	37.7201	0.999982	0.831427	0.826296
K-Nearest Neighbors (KNN)	7 DoF	cLateral	1.2245e-14	24.2473	24.129	6.25391e-28	1148.43	1115.08	2.50078e-14	33.8885	33.3928	1	0.989857	0.990089
K-Nearest Neighbors (KNN)	7 DoF	cVertical	8.1357e-16	3.67023	3.68432	2.89038e-29	24.1261	25.8427	5.37623e-15	4.91183	5.08357	1	0.998776	0.99869
K-Nearest Neighbors (KNN)	7 DoF	cWigwag	4.29312e-16	0.659305	0.649719	5.32589e-31	1.01167	0.97582	7.29787e-16	1.00582	0.987836	1	0.977799	0.978193
K-Nearest Neighbors (KNN)	7 DoF	cHorizontal	28.7095	30.4483	29.7627	1307.24	1462.74	1411.51	36.1558	38.2458	37.57	0.509811	0.452593	0.470459
K-Nearest Neighbors (KNN)	7 DoF	cTilt	3.19129e-15	3.19129e-15	3.19129e-15	3.19129e-15	3.19129e-15	3.19129e-15	6.24903e-15	6.43324e-15	6.46461e-15	1	1	1
K-Nearest Neighbors (KNN)	7 DoF	cOrbital	0.00104091	0.00104091	0.00104091	0.00819233	0.00730876	0.0252995	0.0905115	0.0854913	0.159058	1	1	1
K-Nearest Neighbors (KNN)	7 DoF	tTransverse	28.5375	30.2508	29.5814	1299.69	1452	1401.89	36.0513	38.1051	37.4418	0.846709	0.827626	0.833155
K-Nearest Neighbors (KNN)	6 DoF	cLateral	1.19019e-14	25.3535	25.0304	6.02849e-28	1317.13	1229.31	2.4553e-14	36.2922	35.0615	1	0.988882	0.98941
K-Nearest Neighbors (KNN)	6 DoF	cVertical	1.19777e-15	5.13572	5.14558	4.25534e-29	46.9919	46.5753	6.5233e-15	6.85507	6.82461	1	0.997413	0.997436
K-Nearest Neighbors (KNN)	6 DoF	cWigwag	4.28562e-16	0.525969	0.514054	5.28949e-31	0.928459	0.788076	7.27289e-16	0.963566	0.887737	1	0.979464	0.982123
K-Nearest Neighbors (KNN)	6 DoF	cHorizontal	1.90324e-18	2.35737	2.31918	1.69042e-32	11.0573	10.748	1.30016e-16	3.32525	3.27842	1	0.995839	0.995923
K-Nearest Neighbors (KNN)	6 DoF	cTilt	0	0	0	0	0	0	0	0	0	1	1	1
K-Nearest Neighbors (KNN)	6 DoF	cOrbital	0	0	0	0	0	0	0	0	0	1	1	1
K-Nearest Neighbors (KNN)	5 DoF	cVertical	4.09191e-06	4.19481	4.24414	1.09493e-10	42.3691	42.581	1.04639e-05	6.50916	6.52541	1	1	1
K-Nearest Neighbors (KNN)	5 DoF	cWigwag	5.06003e-16	0.107194	0.110912	6.41917e-31	0.0298788	0.0324864	8.01197e-16	0.172855	0.18024	1	1	1
K-Nearest Neighbors (KNN)	5 DoF	cHorizontal	1.67432e-06	1.54553	1.65293	1.85378e-11	6.50365	7.71192	4.30555e-06	2.55023	2.77704	1	1	1
K-Nearest Neighbors (KNN)	5 DoF	cTilt	0	0	0	0	0	0	0	0	0	1	1	1
K-Nearest Neighbors (KNN)	5 DoF	cOrbital	8.52007e-15	8.69661e-15	0.00970377	1.21133e-28	1.23651e-28	0.101884	1.1006e-14	1.11198e-14	0.319193	1	1	1
Random Forest (RF)	9 DoF	cLateral	76.6522	97.0096	95.8972	10453.7	16438.7	16073.3	102.243	128.213	126.781	0.892512	0.831297	0.834223
Random Forest (RF)	9 DoF	cVertical	48.2194	57.326	56.5332	3810.47	5348.61	5246.46	61.729	73.1342	72.4325	0.821583	0.747241	0.753501
Random Forest (RF)	9 DoF	cWigwag	0.0221681	0.0208717	0.021329	0.00911221	0.00842221	0.00873128	0.0954579	0.0917726	0.0934413	0.999783	0.9998	0.99979
Random Forest (RF)	9 DoF	cHorizontal	18.8207	19.3325	19.171	861.327	895.785	887.3	29.3484	29.9297	29.7876	0.661652	0.650702	0.654579
Random Forest (RF)	9 DoF	cTilt	0.000166766	0.000166766	0.000166766	0.000166766	0.000166766	0.000166766	0.0357402	1.99209e-12	2.01248e-12	1	1	1
Random Forest (RF)	9 DoF	cOrbital	2.72903e-05	2.72903e-05	2.72903e-05	2.72903e-05	2.72903e-05	2.72903e-05	0.00584866	0	0	1	1	1
Random Forest (RF)	9 DoF	tVertical	49.2985	57.3619	56.6659	4103.41	5354.74	5259.28	64.0578	73.1761	72.5209	0.681538	0.589831	0.591747
Random Forest (RF)	9 DoF	tLongitudinal	79.937	96.7382	95.6885	11513	16203.1	15938.6	107.299	127.292	126.248	0.791243	0.706036	0.714952
Random Forest (RF)	9 DoF	tTransverse	12.7785	13.0001	12.9896	395.332	408.877	404.598	19.8829	20.2207	20.1146	0.951494	0.949204	0.950248
Random Forest (RF)	8 DoF	cLateral	3.00242	4.19641	4.13388	26.9196	42.2018	40.9637	5.18841	6.49629	6.40029	0.999721	0.999568	0.999582
Random Forest (RF)	8 DoF	cVertical	60.7372	60.4901	61.1917	5896.72	5864.31	6007.27	76.7901	76.5788	77.5066	0.736045	0.73862	0.732858
Random Forest (RF)	8 DoF	cWigwag	0.000186024	0.000186024	0.000186024	0.000186024	0.000186024	0.000186024	0.00443788	0.00804348	0.0038244	1	0.999998	1
Random Forest (RF)	8 DoF	cHorizontal	19.5377	19.9931	20.6108	894.405	926.235	959.255	29.9066	30.4341	30.9718	0.656401	0.647077	0.63085
Random Forest (RF)	8 DoF	cTilt	2.44435e-12	2.44435e-12	2.44435e-12	2.44435e-12	2.44435e-12	2.44435e-12	2.44435e-12	2.44435e-12	2.44435e-12	1	1	1
Random Forest (RF)	8 DoF	cOrbital	6.66518e-13	6.66518e-13	6.66518e-13	6.66518e-13	6.66518e-13	6.66518e-13	6.66518e-13	1.1635e-12	0.0356471	1	1	1
Random Forest (RF)	8 DoF	tVertical	60.7299	60.5013	61.1436	5900	5877.13	6000.41	76.8115	76.6624	77.4623	0.560209	0.565456	0.560754
Random Forest (RF)	8 DoF	tTransverse	12.8658	13.3254	13.5645	396.16	420.97	428.558	19.9038	20.5176	20.7016	0.952136	0.949155	0.947679
Random Forest (RF)	7 DoF	cLateral	2.6939	4.50111	4.4819	16.9106	45.1895	47.1777	4.11225	6.72232	6.8686	0.999852	0.999601	0.999581
Random Forest (RF)	7 DoF	cVertical	0.000299655	0.000193265	0.000193265	0.000193265	0.000193265	0.000193265	0.013902	0.0267999	0.0263374	0.999852	0.999601	0.999581
Random Forest (RF)	7 DoF	cWigwag	0.000359746	0.000359746	0.000359746	0.000359746	0.000359746	0.000359746	0.012629	0.0271931	0.014786	0.999852	0.999601	0.999581
Random Forest (RF)	7 DoF	cHorizontal	20.1636	21.8699	21.5477	892.842	980.384	957.134	29.8805	31.3111	30.9376	0.665202	0.633106	0.640921
Random Forest (RF)	7 DoF	cTilt	2.55502e-13	2.55502e-13	2.55502e-13	2.55502e-13	2.55502e-13	2.55502e-13	2.55502e-13	2.55502e-13	2.55502e-13	1	1	1
Random Forest (RF)	7 DoF	cOrbital	2.55502e-13	2.55502e-13	2.55502e-13	2.55502e-13	2.55502e-13	2.55502e-13	2.55502e-13	2.55502e-13	2.55502e-13	1	1	1
Random Forest (RF)	7 DoF	tTransverse	13.4633	16.1576	15.8409	382.756	537.765	517.893	19.5642	23.1898	22.7573	0.954856	0.936159	0.938363
Random Forest (RF)	6 DoF	cLateral	2.01178	4.19501	4.30704	11.7915	50.8784	53.7003	3.43387	7.13291	7.32805	0.9999	0.999571	0.999537
Random Forest (RF)	6 DoF	cVertical	0.000180023	0.000180023	0.000180023	0.000180023	0.000180023	0.000180023	0.0115591	0.0561898	0.051952	1	1	1
Random Forest (RF)	6 DoF	cWigwag	0.00025725	0.00025725	0.00025725	0.00025725	0.00025725	0.00025725	0.0037895	0.00658054	0.0087179	1	1	1
Random Forest (RF)	6 DoF	cHorizontal	0.0482805	0.105821	0.118662	0.063712	0.282775	0.420726	0.252412	0.531766	0.648634	1	1	1
Random Forest (RF)	6 DoF	cTilt	1.17093e-12	1.17093e-12	1.17093e-12	1.17093e-12	1.17093e-12	1.17093e-12	1.17093e-12	1.17093e-12	1.17093e-12	1	1	1
Random Forest (RF)	6 DoF	cOrbital	1.1844e-14	1.1844e-14	1.1844e-14	1.1844e-14	1.1844e-14	1.1844e-14	1.1844e-14	1.1844e-14	1.1844e-14	1	1	1
Random Forest (RF)	5 DoF	cVertical	0.000404535	0.000123329	0.000123329	0.000123329	0.0051549	0.000208086	0.0111053	0.0717976	0.0144252	1	1	1
Random Forest (RF)	5 DoF	cWigwag	1.30641e-14	1.30641e-14	1.30641e-14	1.30641e-14	1.30641e-14	1.30641e-14	1.30641e-14	1.30641e-14	1.30641e-14	1	1	1
Random Forest (RF)	5 DoF	cHorizontal	0.00651065	0.020362	0.0152693	0.00367494	0.0322682	0.0121668	0.0606213	0.179633	0.110303	1	1	1
Random Forest (RF)	5 DoF	cTilt	0.000777587	0.000777587	0.000777587	0.000777587	0.000777587	0.000777587	0.027618	0.0516754	0.029821	1	1	1
Random Forest (RF)	5 DoF	cOrbital	0.00133946	0.0187573	0.00624667	0.00905324	0.126779	0.0422206	0.0951485	0.35606	0.205476	1	1	1
Deep Neural Network (DNN: 128/64/32/relu)	9 DoF	cLateral	113.201	113.871	112.729	19431.7	19735.6	19267.3	139.398	140.484	138.807	0.800197	0.797462	0.801281
Deep Neural Network (DNN: 128/64/32/relu)	9 DoF	cVertical	61.6179	61.3282	60.8482	5954.44	5909.42	5824.42	77.165	76.8727	76.3179	0.721196	0.720739	0.726347
Deep Neural Network (DNN: 128/64/32/relu)	9 DoF	cWigwag	1.08991	1.09419	1.08299	2.1989	2.206	2.16647	1.48287	1.48526	1.47189	0.947708	0.947694	0.947836
Deep Neural Network (DNN: 128/64/32/relu)	9 DoF	cHorizontal	30.8321	30.8228	37.8168	1430.11	1436.35	1425.61	37.8168	37.8992	37.7573	0.438222	0.439918	0.445016
Deep Neural Network (DNN: 128/64/32/relu)	9 DoF	cTilt	4.76921	4.79766	4.65505	55.4868	56.0833	53.5392	7.44895	7.48888	7.31705	0.985432	0.98546	0.985456
Deep Neural Network (DNN: 128/64/32/relu)	9 DoF	cOrbital	3.14039	3.14303	3.17296	14.3373	14.3868	14.6062	3.78647	3.79299	3.82181	0.985432	0.98546	0.985456
Deep Neural Network (DNN: 128/64/32/relu)	9 DoF	tVertical	62.156	62.0748	61.3897	5864.37	5844.26	5742.02	76.5792	76.4478	75.7761	0.544872	0.552333	0.554275
Deep Neural Network (DNN: 128/64/32/relu)	9 DoF	tLongitudinal	108.785	109.371	108.488	18247.3	18517.6	18197.4	135.082	136.079	134.898	0.669137	0.664046	0.674555
Deep Neural Network (DNN: 128/64/32/relu)	9 DoF	tTransverse	30.7116	30.7752	30.6393	1454.95	1461.33	1452.19	38.1439	38.2274	38.1077	0.821483	0.818453	0.821427
Deep Neural Network (DNN: 128/64/32/relu)	8 DoF	cLateral	41.8529	41.5484	41.992	2820.5	2763.51	2842.77	53.1084	52.5691	53.3177	0.970781	0.971718	0.970989
Deep Neural Network (DNN: 128/64/32/relu)	8 DoF	cVertical	62.4816	62.0053	62.6065	6230.3	6133.74	6279.14	78.9323	78.3182	79.241	0.721113	0.726611	0.720768
Deep Neural Network (DNN: 128/64/32/relu)	8 DoF	cWigwag	1.10256	1.11134	1.1032	2.08023	2.08026	2.08802	1.4423	1.44231	1.445	0.950063	0.951127	0.950122
Deep Neural Network (DNN: 128/64/32/relu)	8 DoF	cHorizontal	30.9423	30.9193	31.2094	1440	1438.6	1454.03	37.9473	37.9289	38.1317	0.446804	0.45185	0.440447
Deep Neural Network (DNN: 128/64/32/relu)	8 DoF	cTilt	4.77157	4.78658	4.79849	51.7543	51.9547	52.3968	7.19405	7.20796	7.23856	0.984332	0.98417	0.984407
Deep Neural Network (DNN: 128/64/32/relu)	8 DoF	cOrbital	3.10372	3.1016	3.07596	13.707	13.6457	13.4759	3.7023	3.69401	3.67095	0.994277	0.994323	0.994271
Deep Neural Network (DNN: 128/64/32/relu)	8 DoF	tVertical	63.5548	63.1504	63.9011	6192.83	6132.37	6284.45	78.6945	78.3095	79.2745	0.538382	0.546584	0.539961
Deep Neural Network (DNN: 128/64/32/relu)	8 DoF	tTransverse	30.6056	30.5102	30.8325	1457.82	1447.93	1473.08	38.1814	38.0517	38.3807	0.823866	0.825118	0.820158
Deep Neural Network (DNN: 128/64/32/relu)	7 DoF	cLateral	37.6031	38.2933	37.5887	2251.44	2347.43	2263.68	47.4493	48.4502	47.5781	0.980359	0.979268	0.979881
Deep Neural Network (DNN: 128/64/32/relu)	7 DoF	cVertical	13.9899	14.1739	13.9441	329.629	342.419	332.445	18.1557	18.5046	18.2331	0.983411	0.982631	0.983152
Deep Neural Network (DNN: 128/64/32/relu)	7 DoF	cWigwag	0.855082	0.863239	0.858763	1.27691	1.31464	1.32164	1.13	1.14658	1.14963	0.971763	0.971151	0.970465
Deep Neural Network (DNN: 128/64/32/relu)	7 DoF	cHorizontal	30.8981	31.3519	30.7395	1436.22	1464.13	1422.28	37.8974	38.264	37.7132	0.461448	0.452071	0.466416
Deep Neural Network (DNN: 128/64/32/relu)	7 DoF	cTilt	3.18106	3.21029	3.16084	20.0732	21.3696	20.0589	4.48031	4.62272	4.47872	0.98332	0.983272	0.984376
Deep Neural Network (DNN: 128/64/32/relu)	7 DoF	cOrbital	6.05536	6.09733	6.07269	43.4939	43.9851	43.6396	6.59499	6.63212	6.60603	0.985383	0.985397	0.985342
Deep Neural Network (DNN: 128/64/32/relu)	7 DoF	tTransverse	29.9973	30.4294	29.7179	1413.51	1440.48	1398.23	37.5967	37.9536	37.393	0.833284	0.828993	0.833591
Deep Neural Network (DNN: 128/64/32/relu)	6 DoF	cLateral	31.2207	32.2918	31.0464	1803.39	1963.22	1758.91	42.4663	44.3082	41.9393	0.984658	0.983429	0.984848
Deep Neural Network (DNN: 128/64/32/relu)	6 DoF	cVertical	12.8135	12.8442	12.9602	309.737	305.104	317.834	17.5994	17.4672	17.8279	0.982946	0.983202	0.982504
Deep Neural Network (DNN: 128/64/32/relu)	6 DoF	cWigwag	0.951592	0.967428	0.948135	1.5636	1.67864	1.52702	1.25044	1.29562	1.23573	0.965202	0.962872	0.96536
Deep Neural Network (DNN: 128/64/32/relu)	6 DoF	cHorizontal	5.84829	5.87814	5.90831	52.2969	53.1161	53.9625	7.23166	7.28808	7.34592	0.980018	0.980014	0.97953
Deep Neural Network (DNN: 128/64/32/relu)	6 DoF	cTilt	2.20192	2.17518	2.23507	13.0066	10.149	11.9107	3.60646	3.18575	3.45119	0.988611	0.991296	0.989678
Deep Neural Network (DNN: 128/64/32/relu)	6 DoF	cOrbital	4.76145	4.83995	4.77137	37.3537	38.1765	37.3103	6.11177	6.17871	6.10822	0.988083	0.987858	0.988104
Deep Neural Network (DNN: 128/64/32/relu)	5 DoF	cVertical	14.2822	14.3476	13.8624	328.7	335.055	329.132	18.1301	18.3045	18.142	0.982227	0.981696	0.981694
Deep Neural Network (DNN: 128/64/32/relu)	5 DoF	cWigwag	6.29283	6.33406	6.55331	57.9687	59.7333	62.7467	7.61372	7.72874	7.92128	0.981518	0.981784	0.980373
Deep Neural Network (DNN: 128/64/32/relu)	5 DoF	cHorizontal	0.406951	0.402951	0.405539	0.269764	0.270384	0.27528	0.519388	0.519985	0.524672	0.989681	0.989605	0.989164
Deep Neural Network (DNN: 128/64/32/relu)	5 DoF	cTilt	23.1523	25.052	27.1898	1728.49	2120.45	4538.97	41.5751	46.0483	67.3719	0.983984	0.980979	0.965333
Deep Neural Network (DNN: 128/64/32/relu)	5 DoF	cOrbital	2.54493	2.68552	2.53521	11.2689	12.6024	11.2822	3.35692	3.54998	3.35889	0.996585	0.996395	0.996535
Deep Neural Network (DNN: 256/ 128/64/relu)	9 DoF	cLateral	100.72	101.531	100.248	17045.9	17310.3	16970.7	130.56	131.569	130.272	0.824728	0.822351	0.824967
Deep Neural Network (DNN: 256/ 128/64/relu)	9 DoF	cVertical	59.1335	59.1298	58.4969	5590.99	5596.42	5511.63	74.7729	74.8092	74.2403	0.738214	0.73553	0.741043
Deep Neural Network (DNN: 256/ 128/64/relu)	9 DoF	cWigwag	0.387861	0.388194	0.387027	0.245871	0.24535	0.246948	0.495853	0.495328	0.496938	0.994153	0.994183	0.994054
Deep Neural Network (DNN: 256/ 128/64/relu)	9 DoF	cHorizontal	29.3986	29.63	29.4486	1350.85	1371.48	1353.86	36.7539	37.0335	36.7948	0.469358	0.465212	0.47295
Deep Neural Network (DNN: 256/ 128/64/relu)	9 DoF	cTilt	1.386	1.37523	1.38187	3.0829	3.023	3.04674	1.75582	1.73868	1.74549	0.999191	0.999216	0.999172
Deep Neural Network (DNN: 256/ 128/64/relu)	9 DoF	cOrbital	0.6462	0.637788	0.645743	0.711652	0.689022	0.685787	0.843594	0.830073	0.828123	0.999363	0.999387	0.999392
Deep Neural Network (DNN: 256/ 128/64/relu)	9 DoF	tVertical	59.1524	59.1818	58.4545	5591.69	5604.52	5500.68	74.7776	74.8633	74.1666	0.566034	0.570698	0.573008
Deep Neural Network (DNN: 256/ 128/64/relu)	9 DoF	tLongitudinal	99.6194	100.321	99.3037	16664.3	16932.5	16702.5	129.09	130.125	129.238	0.697839	0.692804	0.70129
Deep Neural Network (DNN: 256/ 128/64/relu)	9 DoF	tTransverse	29.3289	29.57	29.388	1342.21	1361.8	1346.48	36.6361	36.9025	36.6944	0.835317	0.830819	0.834427
Deep Neural Network (DNN: 256/ 128/64/relu)	8 DoF	cLateral	10.1786	10.2449	10.1654	169.605	172.638	169.928	13.0232	13.1392	13.0356	0.998243	0.998233	0.998266
Deep Neural Network (DNN: 256/ 128/64/relu)	8 DoF	cVertical	60.7785	60.6235	61.3848	5898.53	5897.22	6048.84	76.8019	76.7933	77.7743	0.735964	0.737153	0.731009
Deep Neural Network (DNN: 256/ 128/64/relu)	8 DoF	cWigwag	0.187174	0.18976	0.189778	0.0637709	0.0644191	0.0663647	0.252529	0.253809	0.257613	0.998469	0.998487	0.998415
Deep Neural Network (DNN: 256/ 128/64/relu)	8 DoF	cHorizontal	29.0819	29.2571	29.7073	1336.84	1354.08	1378.61	36.5629	36.7978	37.1296	0.486432	0.484055	0.46947
Deep Neural Network (DNN: 256/ 128/64/relu)	8 DoF	cTilt	1.00668	1.01502	1.01789	1.79127	1.803	1.83493	1.33839	1.34276	1.3546	0.999458	0.999451	0.999454
Deep Neural Network (DNN: 256/ 128/64/relu)	8 DoF	cOrbital	0.657531	0.654902	0.662066	0.74094	0.748836	0.76649	0.860779	0.865353	0.875494	0.999691	0.999688	0.999674
Deep Neural Network (DNN: 256/ 128/64/relu)	8 DoF	tVertical	60.7286	60.5975	61.3242	5896.08	5889.7	6041.83	76.786	76.7444	77.7292	0.560501	0.564526	0.557721
Deep Neural Network (DNN: 256/ 128/64/relu)	8 DoF	tTransverse	28.9072	29.0357	29.5065	1320.01	1331.92	1360.27	36.3319	36.4955	36.8818	0.840516	0.83913	0.83393
Deep Neural Network (DNN: 256/ 128/64/relu)	7 DoF	cLateral	13.9354	13.983	14.2216	360.745	370.265	382.031	18.9933	19.2423	19.5456	0.996853	0.99673	0.996605
Deep Neural Network (DNN: 256/ 128/64/relu)	7 DoF	cVertical	4.38606	4.37045	4.38998	25.9827	26.0361	26.1359	5.09733	5.10255	5.11233	0.996853	0.99673	0.996605
Deep Neural Network (DNN: 256/ 128/64/relu)	7 DoF	cWigwag	0.213399	0.216538	0.219826	0.131255	0.144303	0.143561	0.362291	0.379872	0.378894	0.996853	0.99673	0.996605
Deep Neural Network (DNN: 256/ 128/64/relu)	7 DoF	cHorizontal	29.3213	29.8709	29.3584	1358.23	1397.78	1367.97	36.8541	37.3869	36.986	0.490692	0.476902	0.486793
Deep Neural Network (DNN: 256/ 128/64/relu)	7 DoF	cTilt	0.569647	0.581324	0.574646	0.751833	0.774832	0.759694	0.867083	0.880246	0.871604	0.999375	0.999393	0.999408
Deep Neural Network (DNN: 256/ 128/64/relu)	7 DoF	cOrbital	1.15249	1.14424	1.15415	1.79502	1.78804	1.8249	1.33978	1.33718	1.35089	0.999397	0.999406	0.999387
Deep Neural Network (DNN: 256/ 128/64/relu)	7 DoF	tTransverse	29.0907	29.6114	29.1125	1340.8	1378.51	1346.57	36.617	37.1283	36.6957	0.84186	0.836349	0.839739
Deep Neural Network (DNN: 256/ 128/64/relu)	6 DoF	cLateral	2.41482	2.65282	2.63519	13.8755	20.5426	21.4532	3.72499	4.53239	4.63176	0.999882	0.999827	0.999815
Deep Neural Network (DNN: 256/ 128/64/relu)	6 DoF	cVertical	1.17499	1.18588	1.20734	1.98439	2.05759	2.1929	1.40868	1.43443	1.48084	0.999882	0.999827	0.999815
Deep Neural Network (DNN: 256/ 128/64/relu)	6 DoF	cWigwag	0.0615177	0.0664548	0.0676731	0.0109008	0.0155127	0.0198167	0.104407	0.12455	0.140772	0.999882	0.999827	0.999815
Deep Neural Network (DNN: 256/ 128/64/relu)	6 DoF	cHorizontal	0.514453	0.542525	0.536989	0.496275	0.580722	0.559879	0.704468	0.762051	0.74825	0.999882	0.999827	0.999815
Deep Neural Network (DNN: 256/ 128/64/relu)	6 DoF	cTilt	0.379841	0.392619	0.392851	0.246778	0.298835	0.28045	0.496768	0.546658	0.529576	0.999882	0.999827	0.999815
Deep Neural Network (DNN: 256/ 128/64/relu)	6 DoF	cOrbital	0.463305	0.47687	0.472064	0.281872	0.301282	0.294143	0.530916	0.548891	0.54235	0.999882	0.999827	0.999815
Deep Neural Network (DNN: 256/ 128/64/relu)	5 DoF	cVertical	1.17535	1.22752	1.20424	2.43935	2.62112	2.71739	1.56184	1.61899	1.64845	0.999882	0.999827	0.999815
Deep Neural Network (DNN: 256/ 128/64/relu)	5 DoF	cWigwag	0.404251	0.424953	0.438247	0.305105	0.350193	0.39514	0.552363	0.591771	0.628602	0.999882	0.999827	0.999815
Deep Neural Network (DNN: 256/ 128/64/relu)	5 DoF	cHorizontal	0.0511889	0.0511801	0.0540149	0.00381223	0.00415646	0.00473102	0.0617432	0.0644706	0.0687824	0.999882	0.999827	0.999815
Deep Neural Network (DNN: 256/ 128/64/relu)	5 DoF	cTilt	3.54228	3.62903	3.60788	20.0748	23.3193	22.7091	4.48049	4.82901	4.76541	0.999882	0.999827	0.999815
Deep Neural Network (DNN: 256/ 128/64/relu)	5 DoF	cOrbital	0.355147	0.375559	0.369101	0.197338	0.219407	0.220195	0.444228	0.468409	0.46925	0.999882	0.999827	0.999815
Deep Neural Network (DNN: 256/ 128/64/relu) with PCA	9 DoF	cLateral	99.5834	100.366	99.3401	16615.8	16936.1	16671	128.902	130.139	129.116	0.829151	0.826193	0.828058
Deep Neural Network (DNN: 256/ 128/64/relu) with PCA	9 DoF	cVertical	59.1348	59.136	58.4196	5591.72	5605.16	5494.14	74.7778	74.8676	74.1225	0.738179	0.735117	0.741865
Deep Neural Network (DNN: 256/ 128/64/relu) with PCA	9 DoF	cWigwag	0.22656	0.228512	0.224695	0.0943044	0.0962607	0.0929612	0.30709	0.310259	0.304895	0.997757	0.997718	0.997762
Deep Neural Network (DNN: 256/ 128/64/relu) with PCA	9 DoF	cHorizontal	29.3935	29.6441	29.4933	1351.33	1373.34	1357.45	36.7604	37.0587	36.8436	0.469169	0.464485	0.471551
Deep Neural Network (DNN: 256/ 128/64/relu) with PCA	9 DoF	cTilt	1.11967	1.12504	1.10863	2.27901	2.26071	2.18982	1.50964	1.50357	1.4798	0.999402	0.999414	0.999405
Deep Neural Network (DNN: 256/ 128/64/relu) with PCA	9 DoF	cOrbital	0.455462	0.457159	0.457117	0.337854	0.339592	0.338964	0.581252	0.582745	0.582206	0.999698	0.999698	0.999699
Deep Neural Network (DNN: 256/ 128/64/relu) with PCA	9 DoF	tVertical	59.1889	59.2414	58.5614	5591.54	5607.94	5507.25	74.7766	74.8862	74.2108	0.566046	0.570435	0.572499
Deep Neural Network (DNN: 256/ 128/64/relu) with PCA	9 DoF	tLongitudinal	99.0792	100.065	98.9429	16501.9	16906	16546.1	128.46	130.023	128.631	0.700785	0.693283	0.704088
Deep Neural Network (DNN: 256/ 128/64/relu) with PCA	9 DoF	tTransverse	29.3384	29.5377	29.3794	1342.56	1361.75	1343.89	36.6409	36.9019	36.6591	0.835274	0.830824	0.834745
Deep Neural Network (DNN: 256/ 128/64/relu) with PCA	8 DoF	cLateral	9.50072	9.73414	9.72211	170.859	180.69	176.201	13.0713	13.4421	13.2741	0.99823	0.998151	0.998202
Deep Neural Network (DNN: 256/ 128/64/relu) with PCA	8 DoF	cVertical	60.7886	60.6369	61.3197	5912.14	5908.59	6031.83	76.8905	76.8674	77.6649	0.735355	0.736646	0.731766
Deep Neural Network (DNN: 256/ 128/64/relu) with PCA	8 DoF	cWigwag	0.319976	0.322817	0.321594	0.188988	0.193678	0.190855	0.434728	0.440089	0.436869	0.995463	0.99545	0.995441
Deep Neural Network (DNN: 256/ 128/64/relu) with PCA	8 DoF	cHorizontal	29.0593	29.2046	29.6113	1333.11	1346.17	1372.07	36.5117	36.6903	37.0414	0.487867	0.487067	0.471987
Deep Neural Network (DNN: 256/ 128/64/relu) with PCA	8 DoF	cTilt	0.810767	0.805616	0.810329	1.15244	1.1736	1.15072	1.07352	1.08333	1.07272	0.999651	0.999642	0.999658
Deep Neural Network (DNN: 256/ 128/64/relu) with PCA	8 DoF	cOrbital	0.845708	0.847687	0.841781	1.23395	1.23812	1.22553	1.11083	1.11271	1.10704	0.999485	0.999485	0.999479
Deep Neural Network (DNN: 256/ 128/64/relu) with PCA	8 DoF	tVertical	60.7098	60.5572	61.322	5899.84	5894	6030.35	76.8104	76.7724	77.6554	0.560221	0.564209	0.558562
Deep Neural Network (DNN: 256/ 128/64/relu) with PCA	8 DoF	tTransverse	28.91	29.0689	29.4522	1318.86	1333.63	1356.47	36.3161	36.5189	36.8303	0.840655	0.838923	0.834394
Deep Neural Network (DNN: 256/ 128/64/relu) with PCA	7 DoF	cLateral	9.63931	10.0745	10.1995	277.692	317.551	338.102	16.6641	17.82	18.3875	0.997578	0.997195	0.996995
Deep Neural Network (DNN: 256/ 128/64/relu) with PCA	7 DoF	cVertical	2.08199	2.12232	2.15472	7.35162	7.54533	7.82043	2.71139	2.74688	2.7965	0.99963	0.999617	0.999604
Deep Neural Network (DNN: 256/ 128/64/relu) with PCA	7 DoF	cWigwag	0.237859	0.247853	0.250436	0.289419	0.330392	0.362807	0.537977	0.574798	0.602335	0.9936	0.99275	0.991892
Deep Neural Network (DNN: 256/ 128/64/relu) with PCA	7 DoF	cHorizontal	29.0407	29.8244	29.2521	1336.28	1398.65	1362.83	36.5552	37.3985	36.9165	0.498922	0.476577	0.48872
Deep Neural Network (DNN: 256/ 128/64/relu) with PCA	7 DoF	cTilt	0.756668	0.799743	0.771792	2.10958	2.63002	1.99448	1.45244	1.62173	1.41226	0.998247	0.997941	0.998446
Deep Neural Network (DNN: 256/ 128/64/relu) with PCA	7 DoF	cOrbital	0.590616	0.607056	0.600608	0.703893	0.747788	0.71645	0.838983	0.864747	0.846434	0.999763	0.999752	0.999759
Deep Neural Network (DNN: 256/ 128/64/relu) with PCA	7 DoF	tTransverse	28.9097	29.5964	29.2323	1320.39	1379.15	1357.79	36.3372	37.1369	36.8482	0.844268	0.836274	0.838404
Deep Neural Network (DNN: 256/ 128/64/relu) with PCA	6 DoF	cLateral	5.00164	5.53463	5.26496	168.66	234.017	188.163	12.9869	15.2976	13.7172	0.998565	0.998025	0.998379
Deep Neural Network (DNN: 256/ 128/64/relu) with PCA	6 DoF	cVertical	1.17844	1.21152	1.20186	2.56784	2.86993	2.80578	1.60245	1.69409	1.67505	0.998565	0.998025	0.998379
Deep Neural Network (DNN: 256/ 128/64/relu) with PCA	6 DoF	cWigwag	0.169214	0.183552	0.176764	0.211523	0.273623	0.231157	0.459917	0.52309	0.480788	0.995293	0.993948	0.994756
Deep Neural Network (DNN: 256/ 128/64/relu) with PCA	6 DoF	cHorizontal	1.00261	1.039	1.04602	2.56483	3.02384	2.99134	1.60151	1.73892	1.72955	0.99902	0.998862	0.998865
Deep Neural Network (DNN: 256/ 128/64/relu) with PCA	6 DoF	cTilt	0.34195	0.35335	0.346636	0.379021	0.434641	0.446347	0.615647	0.659273	0.668092	0.99902	0.998862	0.998865
Deep Neural Network (DNN: 256/ 128/64/relu) with PCA	6 DoF	cOrbital	0.632506	0.648979	0.645383	0.567103	0.615748	0.599259	0.753062	0.784696	0.774118	0.99902	0.998862	0.998865
Deep Neural Network (DNN: 256/ 128/64/relu) with PCA	5 DoF	cVertical	1.43798	1.47135	1.4784	3.26554	3.57959	3.72447	1.80708	1.89198	1.92989	0.99902	0.998862	0.998865
Deep Neural Network (DNN: 256/ 128/64/relu) with PCA	5 DoF	cWigwag	0.499279	0.499067	0.512427	0.381518	0.387195	0.416485	0.617672	0.62225	0.645356	0.99902	0.998862	0.998865
Deep Neural Network (DNN: 256/ 128/64/relu) with PCA	5 DoF	cHorizontal	0.0371432	0.0366316	0.0393752	0.00252375	0.00242076	0.00282941	0.0502369	0.0492012	0.0531922	0.99902	0.998862	0.998865
Deep Neural Network (DNN: 256/ 128/64/relu) with PCA	5 DoF	cTilt	2.77172	2.87332	2.88996	19.8945	23.6242	22.1173	4.46032	4.86047	4.70291	0.99902	0.998862	0.998865
Deep Neural Network (DNN: 256/ 128/64/relu) with PCA	5 DoF	cOrbital	0.358399	0.367447	0.37379	0.235248	0.247662	0.252199	0.485024	0.497656	0.502194	0.99902	0.998862	0.998865
